# Supplementary material for: The Potential of Plant Tissue Cultures to Improve the Steviol Glycoside Profile of Stevia (Stevia rebaudiana Bertoni) Regenerants
Source: Int J Mol Sci. 2024 Dec 19;25(24):13584. doi: 10.3390/ijms252413584 (PMC11677599; doi:10.3390/ijms252413584)
Supplement: Supplementary file 1 [file ijms-25-13584-s001.zip]

Archive with 1 entries (1 files):
- ijms-3349870-supplementary.pdf
